# Supplementary material for: Limited Health Knowledge as a Reason for Non-Use of Four Common Complementary Health Practices
Source: PLoS One. 2015 Jun 17;10(6):e0129336. doi: 10.1371/journal.pone.0129336 (PMC4470691; doi:10.1371/journal.pone.0129336)
Supplement: S1 Table — (XLSX) [file pone.0129336.s001.xlsx]

## Sheet: Sheet2
Table S1: Characteristics of non-users of four common complementary health practices
		Full Sample Percent (SE) N=13,128	With Back Pain Percent (SE) N=2,580	Without Back Pain Percent (SE) N=10,534
DEMOGRAPHICS
Sex (n=13,128)	Male	51.1 (0.53)	46.4 (1.23)	52.1 (0.61)
	Female	48.9 (0.53)	53.6 (1.23)	47.9 (0.61)
Age (n=13,128)	18-24	15.5 (1.59)	11.5 (1.04)	16.5 (0.65)
	25-44	38.4 (0.58)	34.8 (1.12)	39.3 (0.64)
	45-64	30.5 (0.53)	35.4 (1.14)	29.3 (0.58)
	65+	15.6 (0.41)	18.2 (0.88)	14.9 (0.44)
Race (n=13,128)	White only	71.7 (0.62)	73.1 (1.16)	71.4 (0.67)
	Black only	15.0 (0.46)	14.9 (0.87)	15.0 (0.47)
	Other	13.3 (0.47)	12.0 (0.85)	13.6 (0.51)
Ethnicity (n=13,128)	Hispanic	17.6 (0.58)	16.8 (0.89)	17.9 (0.64)
	Non-Hispanic	82.4 (0.58)	83.2 (0.89)	82.1 (0.64)
Education (n=12,943)	Less than HS	20.5 (0.47)	26.1 (1.01)	19.2 (0.52)
	HS diploma/GED	32.0 (0.55)	33.3 (1.10)	31.7 (0.61)
	Some college or above	47.5 (0.66)	40.7 (1.19)	49.1 (0.73)
Poverty status (n=11,038)	Poor	14.5 (0.53)	19.2 (1.00)	13.4 (0.58)
	Near poor	18.8 (0.49)	22.9 (1.12)	17.9 (0.52)
	Not poor	66.6 (0.70)	57.9 (1.38)	68.7 (0.57)
Region (n=13,128)	Northeast	17.0 (0.51)	17.4 (1.03)	16.9 (0.57)
	Midwest	22.4 (0.80)	23.9 (1.23)	22.0 (0.87)
	South	40.6 (0.88)	38.3 (1.38)	41.1 (0.96)
	West	20.0 (0.66)	20.4 (1.08)	19.9 (0.70)
Marital status (n=13,048)	Never married	22.7 (0.63)	18.3 (1.05)	23.7 (0.70)
	Married	54.0 (0.69)	51.4 (1.24)	54.6 (0.75)
	Living with a partner	6.6 (0.31)	7.8 (0.68)	6.4 (0.34)
	Divorced/separated	10.0 (0.28)	14.2 (0.74)	9.1 (0.28)
	Widowed	6.6 (0.24)	8.3 (0.52)	6.2 (0.26)
HEALTH BEHAVIORS
Activity level (n=12,891)	Never/unable	47.1 (0.85)	53.1 (1.34)	45.7 (0.93)
	Some activity	27.2 (0.62)	27.5 (1.25)	27.2 (0.67)
	Regular activity	25.7 (0.60)	19.4 (1.00)	27.2 (0.64)
Alcohol (n=12,727)	Lifetime abstainer	30.8 (0.85)	26.2 (1.04)	31.9 (0.83)
	Former	14.4 (0.45)	18.4 (0.93)	13.5 (0.50)
	Current light/infrequent	37.8 (0.58)	37.1 (1.33)	38.0 (0.66)
	Current moderate/heavy	17.0 (0.53)	18.3 (1.18)	16.7 (0.58)
Flu/pneumonia shot (n=12,914)	Yes	31.4 (0.58)	38.0 (1.13)	29.8 (0.64)
	No	68.6 (0.58)	62.0 (1.13)	70.2 (0.64)
Smoking status (n=13,032)	Current smoker	20.1 (0.50)	27.9 (1.09)	18.3 (0.53)
	Former smoker	17.3 (0.43)	21.4 (0.91)	16.3 (0.49)
	Never smoked	62.6 (0.61)	50.7 (1.09)	65.4 (0.66)
HEALTH STATUS
Self-reported health status (n=13,123)	Excellent/Very good/Good	86.8 (0.36)	71.2 (1.10)	90.5 (0.35)
	Fair/Poor	13.2 (0.36)	28.8 (1.10)	9.5 (0.35)
Functional limitation (n=13,102)	Yes	25.8 (0.54)	53.3 (1.27)	19.3 (0.53)
	No	74.2 (0.54)	46.7 (1.27)	80.7 (0.53)
Health conditions (n=12,724)	0	26.5 (0.57)	0	32.6 (0.65)
	1-2	30.0 (0.56)	13.7 (0.84)	33.7 (0.64)
	3+	43.5 (0.63)	86.3 (0.84)	33.7 (0.62)
Hospitalized past 12 months (n=13,121)	Yes	8.8 (0.32)	14.0 (0.83)	7.5 (0.33)
	No	91.2 (0.32)	86.0 (0.83)	92.5 (0.33)
ER visit past 12 months (n=13,102)	Yes	19.1 (0.45)	30.8 (1.18)	16.4 (0.44)
	No	80.9 (0.45)	69.2 (1.18)	86.6 (0.44)
Doctor visits past 12 months (n=13,024)	0-3	70.4 (0.57)	54.6 (1.26)	74.1 (0.57)
	4-9	19.5 (0.46)	25.3 (1.04)	18.1 (0.49)
	10+	10.1 (0.38)	20.1 (1.06)	7.7 (0.33)
Body Mass Index (n=12,496)	Underweight (<18.5)	2.2 (0.18)	1.7 (0.32)	2.3 (0.21)
	Healthy weight (18.5 - <25)	36.1 (0.54)	31.1 (1.26)	37.3 (0.59)
	Overweight (25 - <30)	35.8 (0.55)	33.4 (1.19)	36.4 (0.59)
	Obese (30+)	25.9 (0.52)	33.8 91.24)	24.0 (0.56)
HEALTHCARE ACCESS
Usual place sick care (n=13,118)	Yes	83.0 (0.50)	83.9 (0.93)	82.8 (0.55)
	No	17.0 (0.50)	16.1 (0.93)	17.2 (0.55)
Health insurance (n=13,085)	Private	62.0 (0.58)	53.1 (1.21)	64.1 (0.62)
	Public	18.4 (0.44)	26.0 (1.09)	16.6 (0.47)
	Uninsured	19.6 (0.52)	20.9 (1.05)	19.3 (0.55)
Not afford ancillary care (n=13,114)	Yes	14.2 (0.43)	25.8 (1.10)	11.5 (0.41)
	No	85.8 (0.43)	74.2 (1.10)	88.5 (0.41)
Delayed care, cost reasons (n=13,122)	Yes	10.4 (0.35)	19.7 (1.01)	8.2 (0.36)
	No	89.6 (0.35)	80.3 (1.01)	91.8 (0.36)
Delayed care, non-cost (n=13,104)	Yes	7.4 (0.31)	14.0 (0.86)	5.8 (0.30)
	No	92.6 (0.31)	86.0 (0.86)	94.2 (0.30)
